# Supplementary material for: Genomic and Immunological Characterization of Hypermucoviscous Carbapenem-Resistant Klebsiella pneumoniae ST25 Isolates from Northwest Argentina
Source: Int J Mol Sci. 2022 Jul 1;23(13):7361. doi: 10.3390/ijms23137361 (PMC9266295; doi:10.3390/ijms23137361)
Supplement: Supplementary file 1 [file ijms-23-07361-s001.zip]

Archive with 1 entries (1 files):
- ijms-1734443-supplementary.pdf
